# Supplementary material for: The Decisive Case-Control Study Elaborates the Null Association between ESR1 XbaI and Osteoarthritis in Asians: A Case–Control Study and Meta-Analysis
Source: Genes (Basel). 2021 Mar 12;12(3):404. doi: 10.3390/genes12030404 (PMC7999595; doi:10.3390/genes12030404)
Supplement: Supplementary file 1 [file genes-12-00404-s001.zip]

Archive with 5 entries (4 files):
- genes-1094497 supplementary/
- genes-1094497 supplementary/supplementary Table S1.doc
- genes-1094497 supplementary/supplementary Table S2.docx
- genes-1094497 supplementary/supplementary Table S3.docx
- genes-1094497 supplementary/supplementary Table S4.docx
